# Supplementary material for: TSLP links intestinal nutrient sensing with amplification of the ILC2–tuft cell circuit
Source: Nat Immunol. 2025 Nov 12;26(12):2218–26. doi: 10.1038/s41590-025-02328-y (PMC12643938; doi:10.1038/s41590-025-02328-y)
Supplement: Supplementary file 3 — Videos 1–7. Three-dimensional visualization of small intestine. Immunofluorescent staining of jejunum (Videos 1–4) and ileum (Videos 5–7) from Flare-TSLP mice. Red, TSLP-tdTomato; green, PDGFRa; white, EPCAM; blue, DAPI; ×20 objective. [file 41590_2025_2328_MOESM3_ESM.zip]

Archive with 15 entries (14 files):
- Supp.movies_NI-A39165A/
- Supp.movies_NI-A39165A/Movie.S6_dSI_PDGFRa.mp4
- __MACOSX/Supp.movies_NI-A39165A/._Movie.S6_dSI_PDGFRa.mp4
- Supp.movies_NI-A39165A/Movie.S2_pSI_PDGFRa.mp4
- __MACOSX/Supp.movies_NI-A39165A/._Movie.S2_pSI_PDGFRa.mp4
- Supp.movies_NI-A39165A/Movie.S7_dSI_DAPI.mp4
- __MACOSX/Supp.movies_NI-A39165A/._Movie.S7_dSI_DAPI.mp4
- Supp.movies_NI-A39165A/Movie.S1_pSI_merge.mp4
- __MACOSX/Supp.movies_NI-A39165A/._Movie.S1_pSI_merge.mp4
- Supp.movies_NI-A39165A/Movie.S4_pSI_merge2.mp4
- __MACOSX/Supp.movies_NI-A39165A/._Movie.S4_pSI_merge2.mp4
- Supp.movies_NI-A39165A/Movie.S5_dSI_merge.mp4
- __MACOSX/Supp.movies_NI-A39165A/._Movie.S5_dSI_merge.mp4
- Supp.movies_NI-A39165A/Movie.S3_pSI_DAPI.mp4
- __MACOSX/Supp.movies_NI-A39165A/._Movie.S3_pSI_DAPI.mp4
